# Supplementary material for: Neural Responses to a Working Memory Task in Acute Depressed and Remitted Phases in Bipolar Patients
Source: Brain Sci. 2023 Apr 29;13(5):744. doi: 10.3390/brainsci13050744 (PMC10216136; doi:10.3390/brainsci13050744)
Supplement: Supplementary file 1 [file brainsci-13-00744-s001.zip]

Archive with 1 entries (1 files):
- brainsci-2312665-SI.pdf
